# Supplementary material for: Association Studies of Calcium-Sensing Receptor (CaSR) Polymorphisms with Serum Concentrations of Glucose and Phosphate, and Vascular Calcification in Renal Transplant Recipients
Source: PLoS One. 2015 Mar 18;10(3):e0119459. doi: 10.1371/journal.pone.0119459 (PMC4364904; doi:10.1371/journal.pone.0119459)
Supplement: S1 Dataset — (XLS) [file pone.0119459.s001.xls]

## Sheet: Participant data
ID	Age (years)	Gender (F/M)	BMI (kg/m2)	Years after kidney graft	Parathyroidectomy (YES/NO)	Systolic blood pressure (mmHg)	History of Smoking	Type of diabetes (NO/T1D/T2D)	Creatinine (µmol/L)	Estimated glomerular filtration rate (ml/min/1.73 m²)	Glucose (mmol/L)	Total cholesterol (mmol/L)	Total calcium (mmol/L)	Phosphate (mmol/L)	Intact parathyroid hormone (pmol/L)	25-hydroxyvitamin D (nmol/L)	1,25-dihydroxyvitamin D (pmol/L)	Aortic calcification score (AgS)	Coronary artery calcification score (AgS)	Change in AoC	Change in CAC	≥ 1CV event	Calcium and vitamin D supplementation (YES/NO)	Cumulative steroid dosage (mg)	Current tacrolimus treatment (YES/NO)	rs1801725	rs1042636	rs1801726	rs115759455	rs7652589	rs1501899
1	57.8877	M	26.4463	0.9	NO	198	YES	T2D	160.146	34.7659	6.3825	7.511	2.475	0.9367	5.93849	27.456	103.22	4315.8	1036.1	-626.8	2182.9	YES	NO	2060	YES	AA	RR	QQ	CC	GG	GG
2	33.1479	F	25.7812	6.1	NO	110	NO	NO	122.016	53.2832	4.2735	5.7757	2.275	1.0982	2.75716	42.432	104.52	0	0	0	0	NO	YES	16583	NO	AA	RG	QQ	CC	GA	GA
3	49.6548	M	34.4289	2	NO	144	NO	NO	106.764	57.2644	4.9395	4.6102	2.4	1.2597	3.60551	37.44	119.08	154.5	15.9	149.5	62.1	NO	NO	NA	NO	AA	RR	QE	CC	GA	GA
4	57.074	M	30.25	4	NO	147	YES	NO	144.894	39.1339	5.9385	5.5944	2.45	0.9044	13.1495	24.96	122.72	2970.9	371.2	NA	NA	YES	NO	2080	YES	AA	RR	QQ	CC	GA	GA
5	49.3534	F	24.4494	8	NO	123.5	YES	NO	144.894	40.306	4.44	4.8692	2.375	1.0013	1.80276	37.44	25.48	244.5	496.7	95.5	108.3	NO	YES	22013	NO	AA	RR	QQ	CT	GG	GG
6	68.1918	M	28.3164	2	NO	143	YES	NO	114.39	49.5835	5.661	6.0088	2.55	0.8398	10.0742	47.424	119.08	29987.9	3381.5	-7527.9	-409.5	YES	NO	3973	YES	AS	RR	QQ	CC	GG	GG
7	50.0548	F	25.3565	2	NO	135.5	NO	NO	83.886	75.5147	4.773	5.1023	2.35	1.0982	2.01485	32.448	112.32	79.4	0	-27.4	42	NO	NO	3975	YES	AA	RR	QQ	CT	GG	GG
8	61.9507	F	24.2017	12.1	YES	146.5	NO	NO	175.398	30.8729	4.218	3.7814	2.45	1.3889	2.8632	47.424	36.4	1481.7	88	413.3	22	YES	YES	31703	YES	AA	RR	QQ	CC	GG	GA
9	71.5562	F	21.2585	2.1	NO	119	NO	NO	83.886	70.2313	5.0505	5.7498	2.675	0.9044	5.51432	44.928	140.66	14826.5	0	-4943.5	3108	YES	NO	4410	YES	AA	RR	QQ	CC	GA	GA
10	43.0411	F	27.5535	4	NO	118.5	NO	NO	45.756	156.718	4.44	5.7498	2.475	0.969	2.78897	12.48	110.5	34.6	0	-26.6	0	NO	NO	1133	YES	AA	RR	QQ	CC	GA	GA
11	65.4685	M	20.7829	6	NO	130.5	NO	T2D	205.902	25.3713	4.551	5.9052	2.475	1.1628	7.28526	22.464	81.38	43.9	116.4	45.1	297.6	YES	NO	18968	NO	AA	RR	QQ	CC	GA	GA
12	61.0082	F	25.5588	2	NO	104.5	YES	NO	45.756	146.005	5.328	5.2318	2.375	1.0013	2.44963	29.952	163.54	583.1	15	412.9	27.3	NO	YES	3966	YES	AA	RR	QQ	CC	GG	GG
13	68.8055	M	33.0449	8	NO	131.5	YES	NO	76.26	79.024	5.217	3.7814	2.375	1.0982	5.87487	32.448	101.66	29822.2	2474.9	5637.8	6171.1	YES	NO	15233	YES	AS	RG	QQ	CC	GA	GA
14	70.7342	F	28.0064	10	YES	126.5	NO	NO	91.512	63.6711	5.2725	5.5944	2.475	1.0982	2.40721	42.432	41.08	1994.9	1553.3	NA	NA	YES	YES	21780	YES	AA	RR	QQ	CC	GA	GA
15	52.9178	F	30.0814	8.1	NO	111.5	NO	NO	68.634	94.1258	4.2735	6.5009	2.45	1.1951	5.2386	19.968	102.44	1704.6	299.8	-158.6	312.2	NO	NO	21025	NO	AS	RR	QQ	CC	GA	GA
16	74.2466	M	23.9162	12	NO	143.5	NO	NO	83.886	69.707	4.329	5.8534	2.425	1.0336	6.4369	29.952	79.04	20350.9	1546.6	-5239.9	70.4	YES	YES	32923	NO	AA	RR	QQ	CC	GG	GG
17	73.3123	M	24.9225	14	YES	142.5	YES	NO	129.642	42.2884	4.44	5.18	2.175	1.0659	4.64475	19.968	44.2	3250.4	5558.1	NA	NA	YES	YES	40320	NO	AA	RR	QE	CC	GA	GA
18	68.0219	F	27.2222	16.1	YES	161.5	NO	NO	61.008	102.471	4.9395	6.2419	2.325	1.292	1.44221	37.44	66.82	NA	NA	NA	NA	NO	YES	34945	NO	AA	RR	QQ	CC	GA	GA
19	47.5288	F	30.5601	4	YES	125.5	NO	NO	160.146	36.1842	4.7175	3.7296	2.175	0.9044	11.5483	14.976	68.9	1726.8	302.7	66.2	420.3	YES	NO	1113	YES	AA	RG	QQ	CC	GA	GA
20	21.5726	M	22.5546	1	NO	132	YES	NO	144.894	47.6786	4.9395	5.698	2.45	1.0336	5.01591	29.952	91.26	12.2	0	-12.2	0	NO	NO	2370	YES	AS	RR	QQ	CC	AA	AA
21	76.4822	M	23.4906	1	NO	147	YES	T2D	76.26	77.3439	8.6025	8.5211	2.375	0.969	2.22694	39.936	89.44	689.9	434.7	1775.1	472.3	NO	YES	2250	NO	AS	RR	QQ	CC	GA	GA
22	64.0986	M	30.7064	1.9	NO	163	YES	NO	144.894	38.2219	4.995	5.957	2.4	0.7106	23.4358	27.456	146.64	8818.3	6932.3	-901.3	-2245.3	YES	3	3900	YES	AA	RR	QQ	CC	GA	GA
23	71.9178	M	20.3727	4	NO	138.5	NO	NO	83.886	70.159	4.995	6.0606	2.375	1.0013	4.66596	32.448	67.6	12022.1	3881.4	NA	NA	NO	YES	7893	NO	AS	RR	QQ	CC	GA	GA
24	54.9644	M	44.1161	2	NO	151	YES	T2D	106.764	56.0944	12.654	4.0663	2.525	1.0336	4.80382	19.968	41.34	NA	NA	NA	NA	YES	NO	4000	YES	AS	RR	QE	CC	GA	GA
25	33.3753	F	33.8972	6	YES	142	NO	NO	91.512	74.1568	4.6065	4.9469	2.525	0.7106	6.96713	12.48	83.2	342.4	1.6	NA	NA	NO	NO	13480	NO	AA	RR	QQ	CC	GA	GA
26	22.4301	F	19.5167	5	NO	121.5	YES	NO	129.642	53.7805	4.3845	NA	2.375	1.4535	5.21739	32.448	130	0	0	0	0	NO	NO	14205	NO	AA	RR	QE	CC	GA	GA
27	41.1589	F	26.0933	8	YES	126	NO	NO	152.52	39.4148	4.6065	4.662	2.225	0.646	2.64051	32.448	51.74	269.9	685.5	-164.9	-39.5	NO	YES	15255	YES	AS	RR	QQ	CC	GG	GG
28	68.137	F	29.5159	8	NO	211	YES	NO	122.016	46.0313	6.3825	6.3973	2.425	0.969	3.44645	14.976	91	3053.7	2279.8	NA	NA	YES	YES	15335	YES	AA	RR	QQ	CC	GG	GG
29	74.0521	F	23.9766	8	NO	124.5	NO	NO	137.268	39.5085	4.8285	5.8793	2.325	1.0659	5.89608	14.976	99.58	757.3	39.1	2008.7	68.9	YES	YES	15225	YES	AA	RR	QQ	CC	AA	AA
30	44.2082	M	32.8894	8	NO	142	YES	T2D	137.268	43.8695	10.1565	6.216	2.5	0.8075	9.0562	12.48	63.44	57.7	184.5	-57.7	108.5	NO	NO	15280	YES	AS	RR	QQ	CC	GG	GG
31	56.2356	M	24.3025	12.1	NO	135.5	YES	NO	68.634	92.9687	5.772	4.0404	2.3	0.7752	6.34146	NA	NA	NA	NA	NA	NA	NO	NO	32435	NO	AS	RR	QE	CC	GA	GA
32	31.7096	M	22.4996	8	NO	152	NO	NO	122.016	53.7639	3.9405	4.403	2.475	0.8398	5.27041	NA	NA	0	0	NA	NA	NO	NO	20248	NO	AA	RR	QQ	CC	GA	GA
33	63.2055	F	23.0696	4.1	NO	109	NO	T2D	266.91	18.9398	6.4935	4.662	2.3	1.6473	6.70201	34.944	37.18	59.6	236.7	450.4	306.3	NO	NO	9763	YES	AA	RR	QQ	CC	GG	GG
34	74.3315	M	22.377	26	NO	141	YES	NO	480.438	9.30035	4.995	5.2318	2.225	1.7442	12.0573	37.44	27.3	8844.2	2301.2	NA	NA	YES	YES	57749	NO	AA	RR	QQ	CC	GG	GG
35	60.3096	M	31.0432	6	YES	131.5	YES	NO	99.138	59.9623	6.4935	4.6361	2.3	0.8721	5.17497	47.424	54.6	1175.4	6250	-523.4	391	YES	YES	15103	NO	AA	RG	QQ	CC	GA	GA
36	65.8932	M	26.1246	26	NO	165	YES	T2D	114.39	49.9294	4.551	3.9109	2.45	0.6783	3.77519	19.968	91.78	14987.5	3113.3	4295.5	1986.7	YES	NO	63180	NO	AA	RG	QE	CC	GA	GA
37	52.3945	M	26.2518	24	NO	148.5	YES	NO	144.894	39.8188	4.995	5.8016	2.375	1.3566	10.0424	22.464	70.46	1368.5	933.1	228.5	417.9	NO	NO	61995	NO	AA	RR	QQ	CC	GA	GA
38	52.8959	M	24.6417	14	NO	159	NO	NO	99.138	61.5809	5.106	5.2059	2.5	0.9367	4.15695	42.432	107.38	429.1	470	413.9	197	NO	NO	39080	NO	AA	RG	QQ	CC	AA	AA
39	66.411	F	36.8902	16.1	YES	157	NO	NO	129.642	43.1451	5.1615	4.8951	2.25	1.4212	1.32556	37.44	20.28	5173.3	4706.4	NA	NA	YES	NO	39343	NO	AS	RR	QQ	CC	AA	GA
40	61.6575	F	28.7177	4	NO	132.5	YES	NO	106.764	54.801	4.884	4.2476	2.6	0.7106	6.00212	134.784	154.96	NA	NA	NA	NA	YES	YES	9865	YES	AA	RR	QQ	CC	GA	GG
41	52.0329	M	32.0818	2	NO	131.5	YES	T2D	122.016	48.6217	6.993	3.626	2.325	1.0336	4.10392	19.968	71.24	1357	548.7	21	864.3	YES	YES	3920	YES	AA	RR	QQ	CC	GG	GG
42	58.9699	F	19.161	1	NO	143.5	YES	NO	114.39	51.0675	5.772	7.9254	2.5	1.0013	7.15801	14.976	89.96	1211.6	568.2	368.4	174.8	NO	NO	2360	YES	AA	RG	QQ	CC	GA	GA
43	55.474	M	31.3715	18.2	NO	137.5	YES	NO	152.52	37.098	6.438	6.3455	2.35	0.9044	6.78685	34.944	80.86	292.4	585.1	31.6	320.9	YES	NO	57513	NO	AS	RR	QQ	CC	GA	GA
44	37.6986	M	24.4956	2	NO	139	NO	NO	175.398	34.1478	5.55	2.3828	2.3	1.0982	7.64581	14.976	57.72	3.5	0	-3.5	0	NO	NO	5340	YES	AA	RG	QQ	CC	GA	GA
45	29.5726	M	23.545	1	YES	122.5	YES	NO	167.772	37.7608	4.3845	5.3613	2.275	1.1628	5.9597	27.456	51.48	93.1	4.7	-72.1	281.3	NO	YES	2490	YES	AA	RR	QE	CC	GG	GG
46	32.4767	M	27.6622	3	NO	121	YES	NO	129.642	49.8892	5.55	3.9627	2.55	0.7429	8.15483	24.96	82.94	14.2	0.8	-14.2	-0.8	NO	NO	6038	YES	AA	RR	QQ	CC	GG	GG
47	68.1342	F	36.7684	3.9	NO	127.5	NO	T2D	83.886	70.9334	13.32	4.9728	2.3	1.0659	12.2694	12.48	74.88	573.8	79.2	NA	NA	NO	NO	9325	NO	SS	RR	QQ	CC	AA	AA
48	69.7452	M	25.8383	1	NO	133.5	NO	T2D	106.764	53.4476	4.884	4.921	2.6	0.7429	16.2566	17.472	65.52	22864.2	1861.4	NA	NA	YES	NO	2550	YES	AS	RR	QQ	CC	GA	GA
49	46.5151	M	26.1592	5.2	NO	117.5	YES	NO	175.398	32.7215	4.8285	6.3973	2.325	1.1628	3.19194	42.432	90.22	8.9	0	NA	NA	NO	YES	15255	NO	AA	RR	QQ	CC	GA	GA
50	28.7014	F	21.3704	4	NO	118.5	NO	NO	183.024	34.3617	4.4955	5.2577	2.225	1.0982	24.4327	12.48	13	78.3	1.4	53.7	19.6	NO	YES	9150	YES	AA	RR	QQ	CC	GG	GG
51	67.9425	M	26.1125	8.2	YES	140.5	NO	NO	91.512	64.1936	5.3835	5.5167	2.15	0.8075	4.2842	32.448	24.7	540.1	882.7	NA	NA	NO	NO	24363	NO	AA	RR	QQ	CC	GA	GA
52	47.0767	M	26.2878	2	NO	139	YES	NO	198.276	28.3358	4.8285	NA	2.525	1.1951	14.4008	39.936	54.34	28.5	311.9	33.5	756.1	YES	3	4045	YES	AS	RR	QQ	CT	GG	GG
53	40.0027	F	18.6472	4	YES	149	YES	T2D	106.764	59.8321	15.0405	4.2735	2.225	0.7752	7.57158	14.976	70.98	NA	NA	NA	NA	YES	YES	7960	YES	AS	RR	QQ	CC	GA	GA
54	50.6658	F	43.2413	4	YES	131.5	YES	NO	61.008	108.785	5.439	5.2836	2.3	0.8721	3.49947	32.448	58.5	229.7	494.6	111.3	99.4	NO	YES	8863	NO	AA	RR	QQ	CC	GG	GG
55	70.5151	F	26.3146	8	NO	130	NO	NO	61.008	101.724	5.217	NA	2.325	1.0336	11.4528	17.472	79.3	2195.3	934.1	NA	NA	YES	YES	4774	NO	AS	RR	QQ	CC	GA	GA
56	67.9205	M	21.1944	8	NO	120	YES	NO	122.016	46.0614	6.216	5.5685	2.525	0.7752	11.2407	12.48	23.66	4296.9	392.7	NA	NA	YES	NO	15395	YES	AS	RR	QQ	CC	GG	GG
57	58.3123	M	26.9238	8	YES	146.5	YES	NO	83.886	73.2097	4.773	4.9728	2.5	0.7106	9.33192	27.456	66.04	6288.6	429	-3816.6	257	YES	NO	15180	YES	AA	RR	QQ	CC	AA	AA
58	64.0329	F	26.8386	8	YES	110.5	YES	NO	99.138	59.2378	5.772	3.2375	2.075	1.2274	6.68081	17.472	15.86	33633.4	2033.9	-11753.4	3463.1	YES	YES	15140	NO	AS	RR	QQ	CC	GA	GA
59	60.0712	M	26.3826	8	YES	188	YES	NO	83.886	72.77	5.55	5.2836	2.225	0.7106	3.18134	32.448	69.94	674.2	138.7	92.8	132.3	NO	NO	15285	YES	AA	RR	QQ	CC	GA	GA
60	74.811	M	26.5367	12	NO	161	NO	NO	91.512	62.9508	5.9385	6.9153	2.35	1.0013	8.8017	9.984	75.14	30274.7	4290.6	NA	NA	YES	YES	34260	NO	AA	RR	QQ	CC	GG	GG
61	58.2493	M	33.657	8.1	YES	124	YES	T2D	68.634	92.3066	6.882	4.921	2.35	0.7106	3.92365	42.432	62.4	1929.8	1495.4	-294.8	-33.4	NO	YES	15240	YES	AA	RR	QQ	CT	GG	GG
62	67.3479	M	36.8044	4.2	NO	152.5	YES	T2D	99.138	58.6333	6.771	4.144	2.35	0.969	3.60551	67.392	101.92	1361	480.6	66	360.4	YES	NO	1098	YES	AA	RR	QQ	CC	GG	GG
63	56.6986	M	21.9525	4	NO	120	NO	NO	122.016	47.7817	5.217	6.993	2.275	1.0013	3.07529	39.936	93.08	200.3	193.7	103.7	432.3	NO	YES	9098	YES	AA	RR	QQ	CC	GG	GG
64	65.0904	F	23.9361	16	YES	138.5	NO	NO	99.138	59.0414	4.4955	5.3872	2.55	1.0336	6.99894	37.44	53.3	258.8	1491.4	NA	NA	YES	NO	33388	NO	AA	RR	QQ	CT	GG	GG
65	72.2904	M	28.5185	14.2	NO	150.5	YES	NO	91.512	63.3894	7.1595	5.4131	2.325	0.9367	7.21103	24.96	66.82	25938.4	7710.4	NA	NA	YES	YES	39338	NO	AA	RR	QQ	CC	GG	GG
66	74.5699	F	26.2917	30	NO	116.5	NO	NO	53.382	117.093	4.6065	4.5843	2.25	0.8075	4.772	NA	NA	18839.8	825.4	NA	NA	YES	YES	74420	NO	AS	RR	QQ	CC	GA	GA
67	42.7014	M	22.9926	6.1	NO	117.5	YES	NO	122.016	50.6122	4.9395	5.5685	2.4	0.7752	2.96925	54.912	104	0	0	NA	NA	NO	NO	18435	NO	AA	RR	QQ	CC	GG	GG
68	57.4795	F	22.3517	22.1	NO	156	NO	NO	53.382	123.698	5.2725	5.2318	2.6	1.0013	6.78685	27.456	132.34	101.4	366.7	77.6	696.3	NO	NO	52603	NO	AA	RR	QQ	CT	GG	GG
69	49.8274	M	23.9173	3.9	NO	129	YES	NO	106.764	57.2235	4.662	5.439	2.375	0.8398	6.04454	72.384	81.38	0.8	341.3	-0.8	241.7	NO	NO	8893	YES	AS	RR	QQ	CT	GG	GG
70	42.3726	F	31.8081	1	NO	111	NO	NO	68.634	98.4676	5.0505	3.626	2.45	0.9367	3.39343	37.44	21.06	43.1	0	0.9	0	NO	YES	2538	YES	AA	RR	QQ	CC	GA	GA
71	57.5342	F	31.4173	3.9	NO	152	YES	NO	53.382	123.674	6.8265	6.3196	2.5	1.6796	2.12089	34.944	78	75	2.3	NA	NA	NO	NO	8510	NO	AA	RR	QQ	TT	GG	GG
72	44.5288	F	23.8118	3.9	NO	107.5	YES	NO	122.016	50.1831	3.9405	4.7656	2.55	0.969	3.60551	32.448	101.4	9979.6	0	-1133.6	0	YES	NO	8810	NO	AS	RR	QQ	CC	GA	GA
73	37.011	M	22.4813	4	YES	140.5	YES	NO	61.008	115.947	3.33	5.439	2.125	1.1628	2.43902	NA	NA	0	0	NA	NA	NO	YES	11340	YES	AA	RR	QQ	CC	GA	GA
74	70.3753	M	26.8459	4	NO	143	YES	NO	91.512	63.7358	6.4935	5.1282	2.325	0.8398	5.19618	34.944	84.24	29313.7	718.2	2490.3	178.8	YES	NO	8808	NO	AA	RR	QQ	CC	GG	GG
75	55.8849	M	25.266	6	NO	173	NO	NO	106.764	55.9057	5.106	5.957	2.575	0.8721	4.34783	37.44	71.24	74.7	53.1	33.3	32964	NO	YES	15260	NO	AA	RR	QQ	CC	GA	GA
76	68.0904	F	19.5312	8	NO	177.5	NO	NO	137.268	40.1872	5.4945	7.6923	2.4	0.969	7.8473	49.92	189.8	485.6	46	-66.6	137	YES	YES	2455	YES	AA	RR	QQ	CT	GG	GG
77	50.3918	F	32.3468	6	YES	126.5	NO	NO	198.276	27.9463	5.7165	6.1901	2.575	0.8398	6.78685	17.472	58.24	0	0	0	0	YES	YES	16150	YES	AA	RR	QQ	CC	GA	GA
78	41.6329	F	42.2419	8	NO	123.5	NO	NO	61.008	113.208	5.0505	6.5527	2.325	0.8721	4.24178	29.952	163.28	0	0	0	0	NO	NO	2395	NO	AA	RR	QQ	CC	GG	GA
79	71.4247	M	22.5124	8	NO	142.5	NO	NO	106.764	53.1893	4.7175	5.18	2.45	1.1628	3.71156	17.472	57.46	6796.4	3814.1	NA	NA	YES	YES	21963	NO	AA	RR	QQ	CT	GA	GA
80	34.4822	M	20.588	8	NO	124	YES	NO	183.024	33.1045	5.106	3.4706	2.4	1.292	2.01485	104.832	48.36	0	0	0	0	NO	NO	12600	NO	AA	RR	QQ	CC	GA	GA
81	49.0959	M	34.5994	8.1	NO	138	YES	T2D	183.024	30.8138	8.4915	4.9728	2.35	1.1628	2.96925	24.96	40.82	NA	NA	NA	NA	NO	NO	15280	YES	AA	RR	QQ	CC	GA	GA
82	56.6247	F	31.9108	32.1	NO	129	NO	NO	61.008	106.356	5.217	4.7138	2.325	1.0013	3.28738	24.96	99.58	6.2	0	18.8	0	NO	NO	82448	NO	AA	RR	QQ	CC	AA	AA
83	59.9205	F	31.9818	10	NO	187	NO	NO	76.26	81.2718	4.662	6.7599	2.5	1.0982	2.65111	39.936	120.64	1721.8	72	745.2	89	NO	NO	26458	NO	AA	RR	QQ	CC	AA	GA
84	54.2411	F	19.2594	14	NO	137.5	NO	NO	76.26	82.9321	4.6065	4.3771	2.4	1.0659	3.28738	59.904	52	6478.1	1127.3	881.9	538.7	NO	YES	50238	NO	AA	RG	QQ	CC	GA	GA
85	74.1973	M	24.5435	2	NO	124.5	YES	NO	198.276	25.8359	4.884	3.7814	2.3	1.1305	9.33192	39.936	50.96	3417.3	32.5	-5.3	22.5	NO	NO	4600	YES	AA	RR	QQ	CC	GA	GA
86	48.4247	M	31.343	22	NO	126.5	YES	NO	83.886	76.0245	4.551	4.6879	2.25	0.8398	4.24178	29.952	105.04	2008.9	2334.6	-761.9	1403.4	YES	NO	66483	NO	AS	RR	QQ	CC	GA	GA
87	43.4904	F	35.9954	0.9	NO	137	YES	NO	167.772	34.9171	5.217	3.6519	2.325	0.8075	13.5737	27.456	89.18	1558.2	355.5	2850.8	1353.5	NO	NO	2435	NO	AA	RR	QQ	CC	GG	GG
88	52.4055	F	17.9623	2.2	NO	98	YES	NO	236.406	22.6321	4.662	8.288	2.2	2.2287	13.0435	9.984	56.94	NA	NA	NA	NA	NO	YES	4665	YES	AA	RR	QQ	CC	GA	GA
89	69.389	M	19.3787	14	NO	130.5	NO	NO	76.26	78.8873	5.328	5.2318	2.4	1.1951	2.33298	19.968	83.72	4052	978.9	11280	324.1	NO	NO	40440	NO	AA	RR	QQ	CC	GA	GA
90	59.0137	M	23.9567	0.9	NO	110	YES	NO	83.886	73.0332	5.439	8.3916	2.6	0.9367	4.13574	34.944	131.3	0	227.1	109	260.9	YES	NO	2400	YES	AS	RR	QQ	CC	AA	AA
91	43.726	M	37.4806	1.9	NO	130	YES	NO	129.642	46.9655	8.6025	6.5786	2.575	0.7429	5.62036	14.976	75.14	511.2	6198.4	NA	NA	YES	YES	4265	YES	AA	RR	QQ	CC	GG	GG
92	30.2247	M	19.4723	1.9	NO	107.5	YES	NO	122.016	54.2917	4.551	5.1541	2.525	1.0659	1.48462	32.448	68.12	0.3	1.4	NA	NA	NO	NO	4223	YES	AA	RG	QE	CC	AA	AA
93	64.5315	M	21.3675	1.9	NO	112	YES	NO	99.138	59.1448	5.3835	5.7239	2.4	0.8721	6.15058	24.96	116.22	621.2	116.3	447.8	82.7	NO	NO	4145	YES	AA	RR	QQ	CC	GG	GG
94	63.0137	F	27.8769	0.9	NO	127	YES	NO	68.634	90.8468	4.6065	4.7915	2.45	1.292	4.34783	57.408	120.38	281.5	42.1	253.5	64.9	NO	NO	2095	YES	AS	RR	QQ	CC	GA	GA
95	45.611	F	33.2479	8.1	NO	135.5	YES	NO	99.138	63.4609	5.1615	5.1023	2.575	0.9367	10.3924	54.912	304.2	158.2	384	131.8	167	NO	NO	15430	YES	AS	RR	QQ	CC	GA	GA
96	64.3973	M	22.8894	2	NO	133.5	NO	NO	144.894	38.186	6.9375	5.8793	2.425	1.1305	8.58961	34.944	79.82	6599.3	7620.5	NA	NA	YES	NO	4558	YES	AS	RR	QQ	CC	GG	GG
97	31.6055	M	19.2254	1	YES	138	YES	NO	198.276	30.7222	4.7175	3.9627	2.1	1.2274	4.24178	NA	NA	NA	NA	NA	NA	NO	NO	3768	YES	AA	RR	QQ	CT	GG	GG
98	57.8137	F	24.4646	4	NO	144.5	YES	NO	91.512	66.3316	4.551	6.1124	2.425	1.0982	2.8632	57.408	42.64	297.6	14	-76.6	49	NO	NO	8703	NO	AS	RR	QQ	CC	GG	GG
99	53.1342	M	30.4915	4	NO	114.5	YES	NO	99.138	61.5253	4.773	7.5369	2.475	1.1628	1.9088	29.952	101.66	3936.4	46	1331.6	60.9	NO	YES	8803	NO	AA	RR	QQ	CT	GG	GG
100	54.2849	M	22.9351	4	NO	127.5	NO	NO	137.268	42.0795	6.105	4.403	2.425	0.9044	4.02969	34.944	22.36	1051.1	2203.9	604.9	3171.1	NO	YES	9465	NO	SS	RR	QQ	CC	GA	GA
101	46.4849	F	30.1315	6	NO	135.5	NO	NO	175.398	32.7255	4.2735	6.3196	2.525	1.292	3.71156	12.48	10.66	0	0	0	0	NO	YES	18095	NO	AA	RR	QQ	CC	GG	GG
102	48.8685	M	20.8684	6	NO	183	YES	NO	358.422	14.201	4.44	4.4289	2.075	2.261	22.3754	22.464	40.04	307.8	99.9	1063.2	102.1	NO	YES	17798	NO	AA	RR	QQ	CC	GA	GA
103	59.4356	F	28.7233	6	YES	125	YES	T2D	83.886	72.9268	4.4955	4.9469	2.075	1.3889	1.80276	27.456	23.66	5337.5	756.1	NA	NA	NO	YES	12121	YES	AS	RR	QQ	CC	GA	GA
104	41.9671	M	22.5981	6	YES	136.5	YES	NO	129.642	47.3593	4.884	5.7757	2.425	0.8721	3.8176	32.448	68.64	488	729.4	NA	NA	NO	YES	15965	NO	AA	RR	QQ	CC	GA	GA
105	55.2548	F	23.1652	6	YES	126	NO	T1D	91.512	66.945	16.5945	3.5742	2.275	0.8721	2.75716	22.464	70.2	9.6	216.9	-9.6	131.1	NO	YES	12345	YES	AA	RR	QQ	CC	GG	GG
106	44.6932	M	27.6796	8	NO	156	NO	NO	167.772	34.7246	5.2725	5.8534	2.55	0.9044	13.4677	42.432	100.36	39.6	309.9	NA	NA	YES	NO	2665	NO	AA	RG	QQ	CC	GG	GG
107	42.589	F	21.7192	8	NO	138.5	NO	NO	68.634	98.3657	4.9395	7.7959	2.775	0.9044	4.13574	24.96	131.3	40.2	6.9	81.8	41924	NO	NO	20400	NO	AS	RR	QQ	CC	GA	GA
108	40.4219	M	26.1285	8	NO	129.5	YES	NO	99.138	65.0362	5.0505	5.6203	2.35	0.8721	5.40827	49.92	80.6	0	16.3	0	25903	NO	NO	22248	YES	AS	RR	QQ	CC	GG	GG
109	51.1288	M	24.6572	8	NO	120.5	YES	NO	190.65	29.1549	5.2725	5.1541	2.55	1.2274	9.65005	32.448	78.78	208.2	1163.3	67.8	560.7	NO	NO	11533	YES	AA	RR	QQ	CC	GA	GG
110	63.7479	M	24.5079	4	NO	157.5	NO	NO	114.39	50.2657	5.1615	4.662	2.475	0.969	3.8176	54.912	109.98	151.2	59.9	302.8	254.1	NO	YES	9680	NO	AA	RR	QQ	CC	AA	AA
111	55.1644	M	27.8108	12	NO	133.5	YES	T2D	297.414	17.1849	5.8275	4.5325	2.325	1.1951	9.22587	72.384	66.04	564.9	969	NA	NA	NO	NO	28873	NO	AA	RG	QQ	CC	GA	GA
112	67.4192	F	28.6719	8	NO	141.5	YES	NO	137.268	40.2676	5.661	4.2994	2.6	0.8721	9.11983	34.944	78.52	4525.6	1994.6	NA	NA	YES	YES	16465	NO	AA	RR	QE	CC	GA	GA
113	59.0219	M	31.5631	16	NO	103.5	YES	NO	137.268	41.3705	4.662	4.0663	2.3	0.9367	6.15058	19.968	50.7	4042.5	4821.6	NA	NA	YES	YES	54283	NO	AA	RR	QQ	CC	AA	AA
114	43.8575	M	26.8406	12.1	NO	134	NO	NO	99.138	63.9681	6.6045	5.7239	2.475	0.7106	4.34783	34.944	79.82	489	72.3	46	15.7	NO	NO	36020	NO	AA	RR	QQ	CC	GG	GG
115	64.6	F	24.098	12.1	NO	144.5	NO	NO	91.512	64.8541	4.44	5.439	2.25	1.1951	6.15058	17.472	80.6	5341.9	1178.4	-97.9	217.6	YES	NO	28410	NO	AA	RR	QQ	CC	GA	GA
116	40.1726	F	27.0194	12	NO	192.5	YES	NO	76.26	88.1441	6.327	5.698	2.3	0.646	4.13574	59.904	129.48	0	0	4	0	NO	NO	31510	NO	AA	RR	QQ	CC	GG	GG
117	60.2438	M	25.1559	12.1	NO	153	NO	NO	68.634	91.6792	4.8285	5.1541	2.525	0.9367	3.39343	29.952	121.16	NA	NA	NA	NA	NO	YES	32510	NO	AS	RR	QQ	CC	AA	AA
118	56.7205	F	35.3605	14	NO	115	YES	T2D	68.634	92.8081	10.4895	4.3512	2.5	1.1305	4.13574	14.976	87.88	2083.6	200.3	195.4	89.7	NO	NO	40283	NO	AA	RR	QQ	CC	GA	GA
119	56.9014	M	21.5302	5.9	YES	156	NO	NO	244.032	21.4565	6.105	5.2318	2.075	1.292	27.0414	29.952	111.28	7622.3	4066.1	3333.7	3680.9	YES	YES	12023	YES	AA	RR	QQ	CC	GA	GA
120	49.8411	M	33.9295	4	YES	144	YES	NO	122.016	49.0481	5.1615	3.2634	2.325	1.0336	5.40827	37.44	124.02	345.3	3856.7	544.7	2556.3	NO	NO	8558	NO	AA	RR	QE	CT	GA	GA
121	44.2904	F	29.4076	2	NO	103	YES	NO	68.634	97.5879	4.9395	5.4649	2.3	0.8398	3.49947	27.456	80.6	452.8	5	-417.8	-3.4	NO	YES	4240	YES	AA	GG	QQ	CC	AA	AA
122	55.6027	M	32.9908	5.9	NO	145	YES	T2D	76.26	82.5148	6.993	5.698	2.4	1.1951	2.12089	47.424	107.9	NA	NA	NA	NA	NO	NO	14681	NO	AA	RR	QQ	CC	GA	GA
123	32	M	22	12.2	NO	123	NO	NO	160.146	39.2	5.10595	5.23	2.35	1.0982	3.60551	82.368	NA	0	0	NA	NA	NO	NO	31268	NO	AS	RR	QQ	CC	GA	GA
124	65.4164	F	25.9448	14	NO	158	NO	NO	83.886	71.5209	4.44	4.9469	2.525	0.9367	3.8176	39.936	52.52	5677.9	616	NA	NA	YES	NO	36165	NO	AS	RR	QQ	CC	GG	GG
125	34.9973	M	21.6761	6	NO	144	YES	NO	167.772	36.492	4.9395	4.5843	2.475	1.2274	6.57476	99.84	55.9	34.3	188.7	-30.3	11018	NO	NO	13633	YES	AA	RR	QQ	CC	GA	GA
126	72.4685	F	36.0976	4	NO	190	YES	NO	129.642	42.3874	6.549	5.1282	2.65	1.292	2.01485	69.888	57.98	6743.9	44.3	-67.9	225.7	YES	YES	7635	YES	AA	RR	QQ	CC	GA	GA
127	39.8575	F	23.8624	6	NO	108.5	NO	NO	122.016	51.3245	6.882	3.8591	2.275	0.8075	4.02969	74.88	92.56	NA	NA	NA	NA	NO	YES	13135	YES	AA	RR	QQ	CC	GG	GG
128	59.0521	M	25.6653	8	NO	136	YES	NO	99.138	60.2197	6.66	4.7656	2.35	0.8075	4.772	14.976	98.02	3510.9	1711.2	452.1	1498.8	NO	YES	18705	NO	AA	RR	QQ	CC	GG	GG
129	37.7562	M	32.4438	8	NO	151	YES	NO	449.934	11.5106	4.773	4.8174	2.05	2.0349	18.1336	37.44	13	69.8	31.6	204.2	24.4	NO	YES	19658	NO	AA	RR	QQ	CT	GG	GG
130	31.8219	M	21.4109	8	NO	143.5	NO	NO	122.016	53.7247	5.106	4.4289	2.4	1.0982	2.8632	72.384	59.28	8.7	195.4	10959	51.6	NO	YES	22983	NO	AA	RG	QQ	CC	GA	GA
131	36.9507	M	21.1719	15.7	NO	140	NO	NO	114.39	56.1505	5.106	6.8376	2.25	1.1305	0.848356	79.872	79.3	201.1	0	NA	NA	NO	YES	43583	NO	AA	RR	QQ	CC	GA	GA
132	59.463	M	27.4219	22.1	NO	148	NO	T1D	76.26	81.3971	16.539	4.9469	2.325	1.0336	1.80276	104.832	186.16	7015.5	1630	-2137.5	438	NO	NO	66153	NO	AA	RR	QQ	CC	GG	GG
133	56.8329	M	26.2375	20	NO	156.5	YES	NO	167.772	33.0711	5.9385	4.7915	2.4	1.0336	3.60551	64.896	72.02	45302	7176.9	NA	NA	YES	YES	57958	NO	AS	RR	QQ	CC	GG	GG
134	53.8219	M	20.9235	7.9	NO	137.5	YES	NO	114.39	52.0228	4.884	4.3253	2.6	1.0013	7.95334	27.456	92.04	7441.2	6983.2	NA	NA	YES	YES	15993	NO	AA	RR	QQ	CC	GG	GG
135	54.6274	F	36.3893	20	NO	156	YES	NO	190.65	28.7653	6.3825	5.6203	2.475	1.3566	19.3001	27.456	61.88	938.2	629.8	4088.8	375.2	NO	NO	42218	NO	AA	RR	QQ	CC	GA	GA
136	52.1233	F	25.277	8	NO	151.5	NO	NO	68.634	94.4135	4.995	6.3714	2.35	1.1628	1.9088	167.232	144.82	203.4	0	465.6	-0.2	NO	YES	18198	NO	AA	RR	QQ	CC	GG	GG
137	40.7781	F	26.2917	22.1	NO	124	YES	NO	114.39	55.0381	5.2725	4.5066	2.275	1.0982	3.28738	39.936	129.22	0	0	0	0	NO	YES	65148	NO	AA	RR	QQ	CC	GG	GG
138	57.1836	M	26.5367	20.1	NO	111	YES	NO	251.658	20.6872	5.3835	4.4289	2.375	1.1305	8.16543	34.944	72.28	475.3	284.1	230.7	25.9	NO	YES	59805	NO	AA	RR	QQ	CC	GA	GA
139	70.9781	F	31.5993	1	NO	127.5	NO	NO	68.634	88.6776	6.9375	5.1541	2.3	0.8398	2.96925	52.416	162.24	3638.4	351.2	3582.6	588.8	YES	NO	2495	YES	AA	RR	QQ	CC	GG	GG
140	18.3233	M	20.7008	1.1	NO	112	NO	NO	99.138	76.3696	5.1615	4.921	2.45	1.1305	5.19618	39.936	138.06	0	0	NA	NA	NO	NO	2735	YES	AA	RR	QQ	CC	AA	AA
141	60.463	M	20.2797	2	NO	162.5	NO	T2D	228.78	27.6724	6.6045	5.2836	2.475	0.7106	40.2969	17.472	77.74	238.5	17.8	-97.5	-1.8	NO	NO	4028	YES	AA	RR	QQ	CC	GA	GA
142	61.9507	M	26.2346	13.1	NO	150.5	NO	T2D	76.26	80.7242	7.4925	4.5066	2.25	0.8398	3.60551	17.472	79.82	3587.2	3071.8	NA	NA	YES	NO	32978	NO	AA	RR	QQ	CC	GA	GA
143	50.3014	F	23.5577	10	YES	122.5	YES	NO	68.634	95.0984	4.6065	6.7858	2.5	0.8398	3.39343	84.864	74.1	1163.9	1367.9	-234.9	-117.9	NO	NO	26163	NO	AA	RR	QQ	CC	GA	GA
144	70.5699	F	26.3439	28.2	NO	115	YES	NO	61.008	101.707	4.1625	6.4232	2.175	1.0659	3.39343	29.952	91.78	33560.5	5050.1	NA	NA	YES	YES	91773	NO	AA	RR	QQ	CC	GG	GG
145	61.2384	M	29.2912	10	NO	105.5	NO	NO	99.138	59.7772	6.4935	4.8174	2.3	1.2597	2.65111	72.384	69.68	449.2	40.1	744.8	38.9	NO	NO	25248	NO	AS	RR	QQ	CC	GA	GA
146	42.2575	M	23.9732	2	YES	120.5	NO	NO	190.65	30.3047	4.9395	4.5066	2.375	0.8075	5.40827	57.408	85.28	0	0	0	0	NO	YES	4290	YES	AS	RR	QQ	CC	GG	GG
147	25.4164	F	20.0773	10	NO	116	NO	NO	114.39	60.5826	4.44	4.1181	2.275	1.7442	3.92365	92.352	80.08	0	0	0	0	NO	YES	24358	YES	AA	RR	QQ	CT	GG	GG
148	48.8877	M	21.4181	8.2	YES	122.5	NO	NO	221.154	24.7898	5.217	5.1282	2.1	1.292	6.15058	32.448	62.92	0	0	244	64	NO	YES	15580	YES	AA	RR	QQ	CC	GG	GG
149	49.8849	M	24.623	14.1	NO	159	YES	NO	114.39	52.831	6.105	7.3297	2.55	0.6783	4.13574	24.96	60.84	101.5	310.6	62.5	17.4	NO	YES	37433	NO	AA	RR	QQ	CC	GG	GG
150	54.8438	F	20.7168	30	NO	114.5	NO	NO	68.634	93.4431	4.329	7.0189	2.45	1.1628	2.33298	99.84	156.26	268	91.3	-30	51.7	NO	YES	91320	NO	AA	RR	QQ	CC	AA	AA
151	57.5616	M	32.2145	6	NO	158	NO	NO	152.52	36.8205	5.328	NA	2.25	0.969	4.87805	67.392	149.76	9.2	118.9	-9.2	79.1	NO	NO	14930	NO	AS	RR	QQ	CC	GG	GG
152	51.4219	M	19.8207	12	NO	105	NO	NO	99.138	61.9351	5.2725	4.1699	2.625	1.0659	4.45387	27.456	66.56	0	843.5	NA	NA	NO	NO	31223	NO	AA	RG	QQ	CC	AA	GA
153	64.4384	M	24.4136	16	YES	150.5	NO	NO	114.39	50.1561	5.106	3.367	2.55	0.9044	2.43902	94.848	53.56	22.8	2129.5	NA	NA	NO	NO	46968	NO	AA	RR	QQ	CC	AA	AA
154	60.9151	F	21.1203	24.1	YES	131	NO	NO	61.008	104.791	4.3845	3.7814	2.475	1.292	2.33298	39.936	9.36	NA	NA	NA	NA	NO	YES	63063	NO	AA	RR	QQ	CT	GA	GG
155	24.6438	M	18.3737	8.1	NO	125.5	YES	NO	129.642	52.7633	4.9395	3.9109	2.55	1.0982	3.92365	97.344	85.28	0	0	NA	NA	NO	YES	18545	NO	AA	RG	QQ	CC	GG	GG
156	64.926	F	30.863	1.9	NO	121	NO	T2D	76.26	79.9594	4.884	5.4908	2.325	1.1628	1.69671	64.896	66.82	2656.7	97.6	2004.3	24.4	NO	NO	4193	NO	AS	RR	QQ	CC	GG	GG
157	58.1178	M	27.3588	1	NO	156	YES	T2D	122.016	47.5428	6.549	5.1023	2.675	0.7429	8.90774	34.944	97.24	12598.5	1335.8	NA	NA	YES	NO	2330	YES	AA	RR	QQ	CC	GA	GA
158	48.1781	M	26.4463	3.9	NO	153	YES	NO	106.764	57.6156	4.3845	6.0865	2.35	0.969	3.18134	37.44	76.44	8.5	0.3	42.5	-0.3	NO	NO	8345	NO	AS	RR	QQ	CC	AA	GA
159	50.1096	F	28.2461	6	NO	126	NO	NO	76.26	84.2773	5.3835	5.8275	2.4	0.8721	2.96925	84.864	113.1	0	0	0	0	NO	NO	14935	NO	AS	RR	QQ	CC	GG	GG
160	66.6575	M	25.6994	1	NO	146	NO	NO	68.634	89.8159	5.4945	5.5426	2.5	0.7106	10.1803	42.432	170.3	5465.7	4066.4	-1203.7	21916	YES	NO	2475	YES	AA	RR	QQ	CC	GA	GA
161	71.1644	M	29.4328	4.2	NO	150.5	YES	NO	190.65	27.2621	5.883	4.2994	2.525	1.2274	6.57476	52.416	83.98	1380.9	886.1	-503.9	80.9	NO	NO	11080	NO	AA	RR	QQ	CC	GG	GG
162	35.5863	M	26.2696	6	NO	123	NO	NO	106.764	61.2692	4.773	5.7757	2.35	0.8075	3.28738	84.864	173.16	0	0	0	0	NO	NO	11728	NO	AA	RR	QQ	CC	GG	GG
163	59.3315	F	20.5761	1.2	NO	130	NO	NO	91.512	65.9842	5.661	5.439	2.25	0.8721	4.24178	14.976	42.64	41.5	266.3	40.5	419.7	NO	YES	2623	YES	AS	RR	QQ	CC	GG	GG
164	56.5534	M	31.9423	2	NO	137	YES	NO	106.764	55.7706	5.439	5.6721	2.325	0.9044	4.34783	57.408	85.8	1876.4	579.2	-718.4	49.8	NO	NO	4485	NO	AA	RR	QQ	CC	GA	GA
165	44.5397	F	24.9559	1	NO	127.5	NO	NO	61.008	82.8568	4.7175	5.3354	2.1	0.8398	6.15058	39.936	226.2	0	0	0	0	NO	NO	2690	YES	AA	RR	QQ	CC	GA	GA
166	28.1918	M	22.0581	26	NO	112	NO	NO	83.886	84.8493	4.773	4.6361	2.275	1.292	2.22694	62.4	54.34	0	0	0	0	NO	YES	NA	NO	AA	RR	QQ	CC	GA	GA
167	42.8521	M	19.5635	16.2	YES	115.5	YES	NO	99.138	64.2702	4.662	6.3455	2.5	0.9367	2.96925	NA	NA	81.3	3828.6	25659	724.4	NO	YES	45455	NO	AA	RR	QQ	CC	AA	AA
168	47.9151	F	20.9953	14.1	NO	137	NO	NO	137.268	32.0237	5.7165	4.7397	2.25	1.4535	13.6797	NA	NA	139.2	0.1	NA	NA	YES	YES	38490	NO	AA	RR	QQ	CC	GA	GA
169	32.3945	M	19.8804	6	NO	128	YES	NO	83.886	82.4906	5.55	4.1958	2.55	0.8075	3.49947	84.864	230.1	0.8	31.3	NA	NA	NO	NO	14285	NO	AA	RR	QQ	CC	GG	GG
170	59.674	M	27.2159	8	NO	196	YES	NO	160.146	34.5512	5.8275	5.8275	2.35	1.1951	4.55992	39.936	65.78	3361	1189.1	NA	NA	YES	NO	22465	NO	AA	RR	QQ	CC	GG	GG
171	64.5534	M	25.4543	16	NO	149	NO	NO	76.26	80.0522	6.1605	5.8016	2.45	0.8721	4.24178	37.44	199.42	578.2	175.5	402.8	24.5	NO	YES	33768	NO	AS	RR	QE	CC	AA	AA
172	77.9123	M	29.5944	1	NO	136.5	YES	NO	91.512	62.4337	4.4955	4.7915	2.525	0.7429	9.96819	44.928	166.14	26531.5	5284.5	-8652.5	-467.5	YES	NO	2385	YES	AA	RR	QQ	CC	AA	AA
173	31.9452	F	22.6939	1.1	NO	122	YES	NO	91.512	55.5161	5.7165	7.0448	2.425	1.0013	5.09014	77.376	104.78	578.7	175.6	NA	NA	NO	YES	2650	YES	AA	RR	QQ	CC	AA	AA
174	49.4493	M	35.7051	10	NO	118	YES	NO	83.886	75.7034	5.661	6.5527	2.6	0.9367	2.12089	57.408	81.38	669.2	990.2	479.8	177.8	NO	NO	26343	NO	AA	RR	QE	CC	GA	GA
175	56.1068	F	24.0346	8.1	NO	144.5	NO	NO	114.39	38.2769	5.772	6.0347	2.35	1.0659	2.33298	62.4	56.94	0	NA	NA	NA	NO	NO	2630	NO	AA	RR	QQ	CC	GA	GA
176	70.7918	M	24.2907	1	NO	133	YES	T2D	83.886	70.3841	4.773	5.9052	2.45	1.1951	2.43902	67.392	79.56	17844.8	256	593.2	211	YES	YES	2425	YES	AA	RR	QQ	CC	AA	AA
177	53.0438	M	19.9815	14	NO	129	NO	NO	76.26	83.309	4.6065	5.5944	2.425	1.1305	2.22694	62.4	119.6	286.5	213.7	115.5	124.3	NO	YES	36745	NO	AA	RG	QQ	CC	GG	GG
178	26.4795	M	21.9475	4.6	NO	147	YES	NO	122.016	55.7692	5.328	4.1181	2.4	0.9367	2.43902	84.864	87.62	0	0	0	0	NO	NO	4943	YES	AA	RR	QQ	CC	GG	GG
179	64.4603	M	22.4367	8	NO	124	YES	NO	122.016	46.5534	4.773	5.5167	2.3	1.0982	3.39343	57.408	107.12	4952.8	132.9	-717.8	103.1	NO	YES	21313	NO	AA	RR	QQ	CC	GA	GG
180	37.2247	F	30.2978	7.9	NO	123.5	NO	NO	61.008	85.9317	5.328	4.2476	2.375	0.9367	2.96925	89.856	127.92	0	0	0	0	NO	NO	14775	YES	AA	RG	QQ	CC	GA	GA
181	34.4795	F	20.9201	4.1	NO	109.5	YES	T2D	76.26	67.4647	8.6025	8.4952	2.4	0.7106	2.01485	39.936	142.22	20.6	0	14763	4	NO	NO	8893	YES	AA	RR	QE	CC	GG	GG
182	18.8356	M	19.8541	6.3	NO	123	NO	NO	236.406	27.8573	4.773	3.8073	2.4	1.1628	2.12089	99.84	111.02	0	0	0	0	NO	NO	15518	NO	AA	RR	QQ	CC	GG	GG
183	42.9507	F	38.0859	17.9	NO	123.5	NO	NO	144.894	30.7622	4.329	6.3455	2.375	1.0013	1.59067	37.44	47.58	0	178.9	NA	NA	NO	NO	42270	NO	AA	RG	QQ	CC	GA	GA
184	54.3205	M	29.6485	11.9	YES	113.5	YES	NO	122.016	48.1994	4.44	4.5066	2.15	1.0659	3.71156	54.912	78.78	2730.1	2172.7	-545.1	-605.7	NO	YES	31678	NO	AA	RG	QQ	CC	GG	GG
185	61.5534	M	26.2593	10	NO	130	YES	NO	76.26	80.8313	5.217	5.5944	2.275	1.0336	2.96925	97.344	107.64	743.9	120.4	201.1	143.6	NO	NO	23410	NO	AA	RG	QQ	CC	GG	GG
186	59.7096	F	33.9673	12	NO	129	NO	NO	53.382	91.0777	4.884	5.5685	2.35	0.9367	8.69565	19.968	125.58	NA	NA	NA	NA	NO	YES	30130	NO	AA	RR	QQ	CC	GG	GG
187	60.8	M	24.6965	10	NO	141.5	YES	NO	76.26	81.0328	6.8265	4.921	2.35	0.8721	2.65111	54.912	85.54	900.9	711.2	289.1	-22.2	NO	NO	26235	NO	AA	RR	QQ	CC	GA	GA
188	40.0411	M	20.8828	8	NO	128	YES	NO	381.3	13.7681	6.6045	4.6361	2.025	1.1951	16.5429	29.952	31.46	10.8	13.9	138.2	41919	NO	YES	14960	YES	AA	RR	QQ	CC	GA	GA
189	32.0658	F	25.7344	15.9	NO	117	NO	NO	190.65	23.7821	4.4955	5.1023	2.275	1.0659	3.21315	92.352	126.62	2	0	21	1	NO	NO	33205	NO	AS	RR	QQ	CC	GA	GA
190	48.4959	F	32.3689	8	NO	122.5	YES	NO	76.26	62.9511	4.773	NA	2.425	0.8075	6.46872	37.44	89.96	36.9	0	205.1	9	NO	NO	20343	NO	AS	RR	QQ	CC	GG	GG
191	54.1288	M	22.8988	2	NO	141.5	YES	NO	183.024	30.2096	4.8285	3.2375	2.175	1.0982	21.7285	49.92	105.04	2843.5	1421.9	441.5	2117.1	NO	NO	4435	YES	AA	RG	QQ	CC	GG	GG
192	44.9616	M	21.1104	19.9	NO	110.5	YES	NO	137.268	43.7204	5.1615	6.0088	2.325	1.2274	2.72534	19.968	83.2	97.8	54.3	88.2	59.7	NO	YES	56086	NO	AS	RR	QQ	CC	GG	GG
193	60.2466	M	23.2426	2	NO	130.5	YES	NO	114.39	50.8461	4.884	5.8793	2.3	0.6783	5.15376	44.928	173.42	2470.2	182.1	372.8	70.9	NO	NO	4081	YES	AA	RR	QQ	CC	GA	GA
194	51.4301	M	27.1731	1.9	NO	138.5	YES	NO	99.138	61.9337	5.994	4.2735	2.4	0.7106	4.13574	74.88	176.54	10.1	207.8	33178	-10.8	NO	NO	4155	YES	AA	RR	QQ	CC	GG	GG
195	38.2274	F	32.2818	1	YES	119.5	NO	NO	76.26	66.0664	5.883	5.9311	2.575	0.6137	8.63203	44.928	252.2	0	353.9	8	-42.9	NO	NO	2475	YES	AA	RR	QQ	CT	GG	GG
196	32	M	25	2	YES	149	NO	NO	137.268	56.6	5.71	5.32	2.325	1.01	7.55037	34.944	86.7	888.7	2365.6	NA	NA	NO	NO	4335	NO	AA	RR	QQ	CC	GA	GA
197	32.4603	F	26.398	6.2	NO	104	YES	NO	114.39	42.7745	5.439	9.8679	2.45	1.4535	4.59173	NA	NA	0	0	192	0	NO	NO	12068	YES	AA	GG	QQ	CC	AA	AA
198	50.6959	M	30.0552	2	NO	123	NO	T2D	114.39	52.6588	5.772	4.3253	2.5	0.6783	6.11877	99.84	157.82	9.3	106.6	-8.3	45.4	NO	NO	4400	YES	AS	RR	QQ	CC	GA	GA
199	67.7918	M	27.4004	4	NO	159	YES	NO	114.39	49.6423	4.773	4.7138	2.425	1.0336	3.5737	67.392	108.42	7250.9	728.8	NA	NA	YES	NO	8960	NO	AA	RR	QE	CC	GA	GA
200	47.2164	M	25.8539	4	NO	112.5	YES	NO	99.138	63.018	5.439	4.403	2.275	0.7429	0.212089	94.848	108.42	40.3	165.9	71.7	181.1	NO	NO	7645	YES	SS	RR	QQ	CC	GG	GG
201	32.8438	F	27.7367	4	NO	141	NO	NO	122.016	39.6099	4.4955	4.8692	2.35	0.8075	2.90562	92.352	103.22	0	0	0	0	NO	NO	7640	YES	AA	RR	QQ	CC	GG	GG
202	60.5096	M	31.7083	4	NO	117.5	YES	NO	106.764	55.0115	6.438	5.4131	2.275	0.8075	6.01273	47.424	126.36	331.5	1.5	-37.5	-1.5	NO	NO	8508	NO	AA	RG	QQ	CC	AA	AA
203	61.7863	M	34.9383	4	NO	131	YES	NO	83.886	72.356	5.55	7.8995	2.375	0.7106	6.73383	19.968	170.04	161.5	1063.8	NA	NA	YES	NO	8111	NO	AA	RR	QQ	CC	GA	GG
204	58.8767	F	33.7612	6	YES	120.5	NO	NO	91.512	49.0366	4.44	6.8376	2.4	0.969	1.25133	102.336	72.54	10.5	0	50.5	0	NO	YES	12055	NO	AA	RR	QQ	CC	GA	GA
205	61.0712	M	25.3146	6	NO	125	YES	NO	83.886	72.527	6.7155	4.4548	2.275	0.9367	1.58006	47.424	180.96	994.2	355.9	NA	NA	YES	YES	12358	NO	AA	RR	QQ	CC	GA	GA
206	61.2986	F	30.3785	6	NO	142	YES	NO	114.39	37.5956	5.2725	4.5325	2.45	1.0336	6.12937	19.968	83.46	1582.6	252.8	123.4	-10.8	NO	NO	14503	NO	AA	RR	QQ	CT	GA	GA
207	66.3671	F	22.7481	6	NO	125	YES	NO	68.634	66.7033	6.2715	5.3613	2.3	0.969	4.15695	57.408	88.4	16960.7	1023.4	1716.3	-92.4	NO	YES	11285	YES	AA	RR	QQ	CC	GG	GG
208	43.0247	M	23.1834	6	NO	126.5	YES	NO	167.772	34.9938	4.662	6.5786	2.4	1.2274	9.50159	27.456	76.96	NA	NA	NA	NA	NO	NO	15903	NO	AA	RG	QE	CT	GG	GG
209	29.8493	M	23.1627	6.1	NO	130	NO	NO	114.39	58.637	5.2725	4.3253	2.525	0.9367	4.62354	89.856	96.72	0	0	0	0	YES	NO	12419	NO	AA	RR	QQ	CC	AA	AA
210	38.9452	F	26.6299	6	NO	115.5	YES	NO	91.512	53.3286	5.55	4.2735	2.325	0.8721	2.73595	107.328	95.42	0.7	270.1	-0.7	148.9	NO	NO	12085	NO	AA	RR	QQ	CC	GG	GG
211	38.2192	F	32.9511	6.1	YES	124.5	YES	NO	68.634	74.6112	4.218	4.6879	2.35	0.969	1.87699	17.472	89.18	808.8	712.5	-203.8	-78.5	NO	NO	13363	NO	AA	RR	QQ	CC	GG	GG
212	58.5863	F	37.5208	6.1	YES	137.5	NO	NO	76.26	60.5811	5.2725	4.921	2.55	0.7752	6.35207	24.96	104.52	NA	NA	NA	NA	NO	NO	10635	YES	AS	RR	QQ	CC	AA	AA
213	51.4164	F	20.3813	14	NO	129.5	NO	NO	160.146	26.4244	4.3845	4.6361	2.15	1.0336	10.0318	29.952	97.5	166	1897.4	NA	NA	NO	YES	39748	NO	AA	RR	QQ	CC	GA	GA
214	42.2849	M	23.0915	14.1	NO	115.5	YES	NO	160.146	37.0544	4.773	8.2621	2.325	1.0659	4.37964	69.888	143	3	156.1	-1	332.9	NO	YES	40010	NO	AA	RR	QQ	CT	GG	GG
215	53.0904	F	22.8446	16.1	NO	107.5	YES	NO	76.26	61.8041	5.2725	4.0145	2.475	0.9044	2.30117	54.912	126.88	50.6	0	25.4	0	YES	NO	34145	NO	AS	RR	QQ	CC	AA	AA
216	70.0904	M	22.8984	4.2	YES	127.5	YES	T1D	160.146	33.4411	6.771	5.5426	2.3	0.9367	1.65429	NA	NA	5015.4	3519.9	-545.4	-119.9	NO	YES	9243	NO	AA	RR	QQ	CC	GA	GG
217	58.326	M	31.7195	16	YES	201	NO	NO	167.772	32.8979	6.7155	7.1484	2.4	0.9367	6.87169	34.944	20.02	3218.9	6135.3	NA	NA	YES	NO	47628	NO	AA	RR	QQ	CC	GA	GA
218	47.1479	M	27.6172	4	NO	147	YES	NO	137.268	43.3007	5.439	4.8174	2.175	1.292	4.67656	32.448	70.2	0	7.7	49	45.3	YES	YES	8790	NO	AS	RR	QQ	CC	GA	GA
219	55.0356	M	26.2461	22	NO	141	NO	NO	122.016	48.0712	5.3835	5.4908	2.075	1.5504	1.54825	47.424	41.6	4318.2	920.5	4261.8	1450.5	NO	YES	55870	NO	AA	RG	QQ	CT	GA	GA
220	55.3096	F	22.5074	4	NO	118	NO	NO	114.39	38.3883	4.8285	5.1282	2.55	1.0336	1.31495	34.944	27.04	32.6	0	87.4	0	NO	YES	7765	YES	AS	RR	QQ	CC	AA	AA
221	50.8137	M	23.4052	30.1	NO	134	YES	NO	213.528	25.6128	4.9395	5.6203	2.35	1.1951	4.55992	77.376	54.34	20.2	118.1	NA	NA	YES	YES	94115	NO	AA	RR	QQ	CC	GA	GA
222	33.4055	M	26.5285	2	NO	117.5	NO	NO	83.886	81.9785	8.6025	4.8433	2.4	0.7429	3.07529	74.88	92.56	3.9	0	-3.9	0	YES	NO	5400	YES	AA	RR	QQ	CC	GG	GG
223	45.4795	F	27.3646	8.2	NO	131.5	NO	NO	160.146	27.0909	4.6065	5.0246	2.3	1.0336	4.83563	37.44	38.22	57.2	173.5	NA	NA	NO	YES	20943	NO	AA	RR	QQ	CC	GA	GA
224	37.0932	M	25.3125	3.9	NO	129.5	YES	NO	160.146	38.0526	5.1615	4.1181	2.4	0.646	5.56734	64.896	73.06	0	0	NA	NA	NO	NO	7853	YES	AA	RR	QQ	CC	AA	AA
225	41.3178	F	21.1073	0.9	NO	96	NO	NO	76.26	65.0316	5.7165	4.3771	2.275	1.1951	3.53128	42.432	137.02	2.9	1.4	-2.9	-1.4	NO	NO	2325	YES	AA	RR	QQ	CC	GA	GA
226	49.4192	F	24.8591	2	NO	121	YES	NO	137.268	31.8241	4.8285	6.734	2.35	1.0982	4.57052	34.944	93.86	950.4	135	NA	NA	NO	NO	4270	YES	AA	RG	QQ	CC	GG	GA
227	61.3068	F	21.6713	1	NO	123.5	NO	NO	114.39	37.5946	4.7175	4.5584	2.75	1.1305	1.4316	89.856	66.56	824.8	37.9	88.2	41924	NO	NO	2440	YES	AA	RR	QQ	CC	GG	GG
228	65.8466	M	20.9701	4	NO	132.5	YES	NO	106.764	54.0751	4.9395	7.252	2.275	0.9044	3.25557	47.424	127.66	802.8	31.1	781.2	29.9	NO	NO	7580	YES	AA	RR	QQ	CC	GA	GA
229	69.4192	F	29.7394	20.1	NO	149.5	NO	NO	91.512	47.4243	4.4955	5.9311	2.475	0.9044	7.24284	12.48	72.02	315.6	60.8	NA	NA	YES	NO	49128	NO	AA	RR	QQ	CC	GA	GA
230	51.5781	F	28.9955	14.1	NO	111	YES	NO	83.886	55.6932	4.44	5.3354	2.225	0.8075	2.43902	32.448	88.4	3.6	100	-3.6	-19	NO	YES	36429	NO	AA	RG	QQ	CC	AA	AA
231	54.0548	F	27.7296	6	NO	94.5	NO	NO	144.894	29.3595	6.1605	3.4965	2.575	0.9044	14.1039	49.92	98.8	4.4	34.6	-4.4	60.4	NO	NO	1140	YES	AA	RR	QQ	CT	GG	GG
232	50.663	F	28.0404	4	NO	124	NO	NO	91.512	50.5559	5.217	4.2217	2.2	0.969	5.54613	29.952	126.36	0.4	0.4	14.6	-0.4	NO	NO	7610	YES	AA	RR	QQ	CC	GA	GA
233	39.3452	M	23.7259	1	NO	137.5	NO	NO	91.512	71.7224	5.217	4.6361	2.325	0.7429	4.94168	29.952	190.58	3.2	57.2	0.8	85.8	NO	NO	2280	YES	AA	RG	QQ	CC	GG	GG
234	50.5753	M	25.727	4	NO	129.5	YES	NO	152.52	37.8011	5.772	4.8692	2.475	1.0982	5.88547	44.928	49.4	276.3	252.7	NA	NA	NO	YES	7635	YES	AA	RR	QQ	CC	GA	GA
235	48.6658	M	30.4949	4	NO	119.5	NO	NO	175.398	32.4229	5.0505	4.9987	2.425	0.969	6.40509	62.4	46.28	47.5	645.1	NA	NA	NO	3	7700	YES	SS	RR	QQ	CC	GG	GG
236	51.1616	M	25.4325	6	NO	109.5	YES	NO	114.39	52.5608	5.1615	5.0246	2.3	1.1951	5.2386	34.944	42.9	9.1	891.9	137.9	264.1	YES	NO	15235	NO	AA	RR	QQ	CC	GG	GG
237	56.9479	M	28.2477	6	NO	122.5	YES	NO	106.764	55.6925	4.995	5.0505	2.35	1.0659	3.35101	59.904	62.14	317	7.5	967	-0.5	NO	NO	13573	NO	AS	RR	QQ	CC	GG	GG
238	38.4219	M	19.1106	6	NO	119.5	NO	NO	183.024	32.3861	4.773	5.8534	2.525	0.7752	3.75398	32.448	37.44	0.4	57.9	0.6	41927	YES	NO	13443	NO	AA	RR	QQ	CC	GG	GG
239	56.4384	M	20.6823	1.1	NO	165	YES	NO	228.78	23.1538	5.883	3.2375	2.325	0.7752	8.97137	52.416	35.88	18118.1	2913.8	-4493.1	-190.8	YES	NO	2515	YES	AA	RR	QE	CC	GA	GA
240	65.9315	M	27.6666	4	NO	151	YES	T1D	144.894	38.0043	4.662	5.6721	2.35	1.0336	3.66914	37.44	47.58	26735.2	2516.4	7259.8	1801.6	YES	YES	7994	YES	AA	RR	QQ	CC	AA	GA
241	69.1342	F	29.5833	6.1	NO	157.5	NO	NO	122.016	34.0551	4.773	5.8793	2.325	1.0336	2.16331	39.936	83.2	NA	NA	NA	NA	NO	YES	15705	NO	AA	RR	QQ	CC	GG	GG
242	40.5781	F	27.6601	6.1	NO	144.5	NO	NO	99.138	48.2192	4.662	6.3196	2.325	1.1628	2.79958	34.944	56.94	171.6	29.1	183.4	25.9	NO	NO	11425	NO	AA	RR	QQ	CC	GG	GG
243	44.9014	F	28.0823	12.1	NO	117	NO	NO	76.26	63.9421	4.2735	5.2577	2.275	0.8075	2.51326	72.384	109.72	0	0	27	0	NO	YES	30340	NO	AA	RR	QQ	CC	AA	AA
244	67.6411	M	26.6896	8	NO	163	YES	T2D	175.398	30.3268	13.3755	3.7814	2.45	0.8721	8.68505	34.944	38.74	29301	4819	NA	NA	YES	NO	15210	YES	AA	RR	QQ	CC	GA	GA
245	55.8438	F	34.8889	8	NO	148	YES	T2D	99.138	45.1921	7.7145	4.4807	2.275	1.2274	3.00106	62.4	88.66	24.8	99.8	88.2	48.2	NO	NO	14865	YES	AA	RR	QQ	CC	GG	GG
246	44.2466	F	23.634	8.1	NO	127.5	YES	NO	53.382	96.7924	4.9395	4.7915	2.325	1.0982	2.58749	34.944	57.72	1	104.2	4	18.8	NO	NO	15070	YES	AS	RR	QQ	CC	GG	GG
247	60.2959	M	30.6572	4	NO	127	YES	NO	68.634	91.6638	5.1615	4.662	2.2	0.8075	8.14422	22.464	88.14	13710	1500.3	698	16272.7	YES	NO	7620	YES	AA	RR	QQ	CC	GG	GG
248	60.8466	M	36.1006	12	NO	144.5	YES	T2D	99.138	59.8552	8.4915	4.6102	2.525	0.7106	4.86744	29.952	52	390.8	197.5	NA	NA	NO	NO	30738	NO	AA	RR	QE	TT	GG	GG
249	51.8192	F	26.4822	12	NO	132.5	YES	NO	91.512	50.3242	4.7175	4.8951	2.35	1.3889	7.42312	12.48	35.36	8659.8	101.5	NA	NA	NO	NO	32024	YES	AS	RR	QQ	CC	GA	GA
250	45.1479	F	24.9578	14	YES	187.5	NO	NO	305.04	12.8982	4.995	6.3714	1.925	1.8088	3.86002	17.472	21.84	1.6	11	-1.6	283	NO	YES	33798	NO	AA	RR	QQ	CC	GA	GA
251	68.2877	F	27.2159	1.1	NO	144.5	NO	NO	129.642	31.8336	4.6065	5.6203	2.5	0.8075	14.1145	22.464	63.18	2086.2	632.1	1202.8	712.9	NO	NO	2630	YES	AA	RR	QQ	CC	GG	GG
252	56.9178	M	30.7394	1.1	NO	138	YES	T2D	114.39	51.4364	11.322	7.6664	2.4	0.8721	6.97773	12.48	70.2	2774.3	5556.6	NA	NA	YES	YES	2690	YES	AA	RR	QE	CC	GG	GG
253	44.3288	M	22.7873	1	NO	133	NO	NO	114.39	54.1141	5.8275	3.8332	2.55	0.8075	3.46766	42.432	79.3	7.4	1.5	NA	NA	NO	NO	2405	YES	AA	RR	QE	CC	GA	GA
254	70.5507	M	28.8927	12	NO	142	YES	NO	152.52	35.3314	4.3845	4.5584	2.25	0.969	3.38282	34.944	50.7	13237.2	0	NA	NA	YES	YES	31623	NO	AA	RR	QQ	CC	GA	GA
255	55.8685	M	24.1357	1	NO	136.5	NO	NO	160.146	35.0165	4.551	6.6822	2.425	0.9044	12.0467	34.944	86.06	700.2	3324.2	148.8	527.8	YES	NO	2420	YES	AA	RR	QQ	CC	GA	GA
256	60.7425	M	28.3604	4	NO	141	YES	T2D	83.886	72.607	17.649	4.5325	2.5	0.969	3.28738	27.456	29.9	1071.9	1417.9	NA	NA	YES	NO	8180	YES	SS	RR	QQ	CC	AA	AA
257	71.4466	M	26.6764	6.1	NO	141	NO	T2D	205.902	24.9254	6.1605	4.2476	2.475	1.2274	15.4401	59.904	37.7	2154.1	1659.7	NA	NA	YES	NO	12400	NO	AS	RR	QQ	CC	GG	GG
258	62.4904	M	31.1419	4	NO	137	YES	NO	175.398	30.8184	5.217	5.6203	2.225	1.0982	10.8378	44.928	59.02	13940.9	1421.1	-2282.9	784.9	YES	NO	7978	YES	AA	RR	QQ	CC	GA	GA
259	60.5562	M	33.2068	4	NO	151	YES	T2D	83.886	72.6523	4.884	4.3771	2.15	1.0336	2.06787	77.376	32.5	1796.4	1633.5	NA	NA	YES	NO	8273	YES	AA	RR	QQ	CC	GA	GA
260	49.0493	M	26.0292	16.1	NO	126	YES	NO	144.894	40.3564	4.9395	4.662	2.35	1.2274	3.31919	34.944	31.2	586.2	44	NA	NA	NO	NO	35870	NO	AA	RR	QQ	CT	GG	GG
261	52.389	F	26.9768	4	NO	125	YES	NO	114.39	38.8136	4.8285	6.1642	2.575	1.0013	1.70732	42.432	50.44	265.9	0	-144.9	0	NO	3	7710	YES	SS	RR	QQ	CT	GG	GG
262	72.5836	F	23.4168	2.2	NO	134.5	NO	T2D	83.886	51.9613	22.8105	6.8376	2.225	1.0982	1.50583	24.96	74.36	1340.1	1654.9	NA	NA	YES	NO	4550	YES	AA	RR	QQ	CC	GG	GG
263	55.8274	F	30.7364	4	NO	184	NO	T1D	91.512	49.5683	8.9355	3.4706	2.975	0.9367	3.54189	49.92	139.88	4096.5	2892.9	1269.5	224.1	YES	YES	7885	YES	AA	RR	QQ	CC	GG	GG
264	51.0548	M	26.0208	1	NO	110.5	NO	NO	83.886	75.2128	5.3835	6.0347	2.225	0.9367	5.01591	24.96	153.4	214.8	110.1	-45.8	81.9	NO	NO	2470	YES	AA	RG	QQ	CC	AA	AA
265	19.3726	F	24.5361	4.1	NO	213.5	NO	NO	99.138	56.03	4.4955	3.4706	2.325	1.0013	2.82078	44.928	98.54	0.2	0	-0.2	0	NO	YES	7618	YES	AA	RR	QQ	CC	GA	GA
266	53.3205	M	25.3177	6	NO	191.5	YES	NO	259.284	20.2726	4.773	5.18	2.225	1.4212	17.4973	47.424	69.42	53.7	57.6	NA	NA	NO	YES	14328	YES	AS	RG	QQ	CC	AA	AA
267	52.8137	M	24.555	6	NO	137.5	NO	NO	106.764	56.5509	4.662	5.1541	2.35	0.8075	2.33298	39.936	100.88	590.8	474.1	354.2	253.9	NO	NO	13848	NO	AS	RG	QQ	CC	AA	AA
268	53.1342	F	21.1927	6	NO	137.5	NO	NO	213.528	18.8333	4.884	8.3139	2.4	1.2597	5.93849	24.96	43.68	539.7	3	110.3	29281	YES	NO	15683	NO	AS	RR	QQ	CC	GG	GG
269	46.7808	M	22.3192	6	YES	142.5	NO	T2D	137.268	43.3689	6.1605	4.7656	2.225	1.0659	5.93849	39.936	66.04	156.4	66.1	68.6	33055	NO	NO	12710	NO	AA	RR	QQ	CC	AA	AA
270	52.5644	M	21.4506	4.2	NO	149	NO	NO	91.512	67.6269	4.884	4.9469	2.325	0.9044	7.74125	24.96	80.34	135.9	19	-20.9	-5	YES	YES	8428	YES	AA	RR	QQ	CC	GG	GG
271	49.0466	F	32.5494	6.1	NO	132.5	YES	T2D	152.52	28.2237	4.2735	5.2836	2.325	1.2274	5.30223	27.456	73.32	51.6	348.3	294.4	38.7	NO	NO	21975	NO	AA	RR	QQ	CC	GA	GA
272	41.611	M	24.5623	12.3	NO	156.5	NO	NO	160.146	37.1757	5.439	4.0663	2.55	0.8075	2.8632	62.4	49.66	0	0	63	16	NO	NO	32838	NO	AA	RR	QQ	CC	AA	AA
273	42.9151	F	18.4083	8.1	NO	104	NO	NO	99.138	47.674	4.1625	5.5944	2.475	1.0659	5.83245	47.424	125.32	478.2	1092.1	-320.2	69.9	NO	YES	16494	NO	AA	RR	QQ	CC	AA	AA
274	42.1781	M	33.2408	4.2	NO	122.5	NO	NO	144.894	41.6121	5.0505	5.0764	2.325	0.7106	3.92365	27.456	57.46	0	0	0	0	NO	NO	7970	YES	AA	RR	QQ	CC	AA	AA
275	69.7918	M	30.1928	4.2	NO	179	YES	T2D	99.138	58.2121	7.0485	3.6778	2.375	0.8398	4.55992	17.472	99.58	11731.6	809	NA	NA	YES	YES	7900	YES	AS	RR	QQ	CC	GG	GG
276	41.4603	M	24.0991	4.2	NO	130.5	YES	NO	83.886	78.4606	4.7175	6.1124	2.275	0.7752	3.49947	44.928	126.62	0	1376.3	0	570.7	NO	NO	8040	YES	AA	RR	QQ	CC	GG	GG
277	56.0219	M	22.3923	4.3	YES	153	YES	NO	68.634	93.0407	5.772	4.9469	2.2	1.0659	9.7561	14.976	54.6	2901.7	2927.8	NA	NA	YES	NO	11770	YES	AS	RR	QQ	CC	GA	GA
278	56.1808	F	22.2908	10.2	NO	137	YES	T1D	114.39	38.2661	14.874	4.9987	2.45	1.1951	2.54507	47.424	122.2	NA	NA	NA	NA	YES	YES	23905	NO	AA	RR	QQ	CC	GG	GG
279	60.4904	M	25.8478	8.3	NO	184	YES	T2D	122.016	47.1584	6.771	5.6203	2.7	0.7752	4.772	19.968	39	14082.4	1927.4	NA	NA	YES	YES	20540	YES	AA	RR	QQ	CC	GA	GA
280	53.5425	M	21.2183	14.7	YES	184	YES	NO	99.138	61.4303	6.1605	5.3613	2.45	0.969	4.66596	14.976	38.74	15897.2	4792.5	NA	NA	YES	YES	44170	NO	AA	RR	QQ	CC	GA	GA
281	54.5507	M	26.7284	14.4	NO	121.5	NO	NO	76.26	82.8375	4.8285	4.7397	2.4	0.4199	5.09014	32.448	81.38	280.4	44.5	17.6	-2.5	NO	NO	40320	NO	AS	RR	QQ	CC	GA	GA
282	38.8329	F	24.5079	2.2	NO	122	NO	NO	114.39	41.2468	4.107	4.4807	2.275	1.0336	4.02969	34.944	66.82	0	0	0	0	YES	NO	4350	YES	AS	RR	QQ	CC	GG	GG
283	46.0329	F	20.4726	2.1	NO	128	NO	NO	61.008	82.3052	4.8285	4.9728	2.3	0.7106	3.92365	39.936	84.5	182.3	51.4	NA	NA	YES	NO	4365	YES	AA	RG	QQ	CC	AA	GG
284	34	F	23	NA	NO	120	NO	NO	91.512	55	4.4955	7.4592	2.45	0.8075	3.60551	14.976	66.04	145	0	40	2	NO	NO	4385	YES	AA	RR	QE	CC	GA	AA
